# Supplementary material for: Variations in Fatty Acids Affected Their Derivative Volatiles during Tieguanyin Tea Processing
Source: Foods. 2022 May 26;11(11):1563. doi: 10.3390/foods11111563 (PMC9180273; doi:10.3390/foods11111563)
Supplement: Supplementary file 1 [file foods-11-01563-s001.zip]

Archive with 1 entries (1 files):
- foods-1721035-supplementary.pdf
